# Supplementary material for: Late-life physical activity, midlife-to-late-life activity patterns, APOE ε4 genotype, and cognitive impairment among Chinese older adults: a population-based observational study
Source: Int J Behav Nutr Phys Act. 2025 Jan 9;22:5. doi: 10.1186/s12966-024-01691-7 (PMC11720804; doi:10.1186/s12966-024-01691-7)
Supplement: Supplementary file 1 — Supplementary Material 1 [file 12966_2024_1691_MOESM1_ESM.xlsx]

## Sheet: S1
Supplementary Table 1. Associations of late-life physical activity levels and midlife-to-late-life activity patterns with risk of cognitive impairment.
	Crude model			Multivariate-adjusted model
	OR (95%CI)	P-value		OR (95%CI)	P-value
(A) Late-life physical activity levels
Category of total physical activity levels
Low level	Reference			Reference
Moderate level	0.71 (0.54, 0.93)	0.013473		0.74 (0.55, 0.99)	0.0416326
High level	0.59 (0.48, 0.72)	5.46495e-07		0.60 (0.48, 0.75)	6.35138e-06
	P-trend* =	1.67594e-06		P-trend* =	6.57086e-06
Domain-specific physical activity engagement
Work-related physical activity	0.69 (0.61, 0.78)	9.57415e-09		0.69 (0.60, 0.80)	2.65063e-07
Transport-related physical activity	0.66 (0.56, 0.78)	1.85893e-06		0.69 (0.58, 0.83)	6.02334e-05
Recreation-related physical activity	0.62 (0.54, 0.71)	1.8281e-11		0.67 (0.58, 0.78)	7.88096e-08
Intensity-specific physical activity engagement
Moderate-intensity physical activity	0.63 (0.55, 0.72)	6.94372e-12		0.65 (0.57, 0.75)	4.74263e-09
Vigorous-intensity physical activity	0.82 (0.67, 0.99)	0.0386533		0.82 (0.66, 1.01)	0.0573414
(B) Midlife-to-late-life activity patterns
Changes in physical activity levels from midlife to late life
Decreasing activity levels	Reference			Reference
Maintaining activity levels	0.66 (0.53, 0.82)	0.000214036		0.75 (0.60, 0.94)	0.0140275
Increasing activity levels	0.90 (0.74, 1.10)	0.299938		0.84 (0.69, 1.04)	0.111474
Crude models only adjusted for age and sex, while multivariate-adjusted models additionally adjusted for education attainment, major occupation before or after retirement, body mass index, waist to hip ratio, dietary habits, smoking status, drinking status, sedentary time, functional limitations, and disease histories of hypertension and diabetes. For analyses of domain-specific physical activity…

## Sheet: S2
Supplementary Table 2. Associations of late-life physical activity levels and midlife-to-late-life activity patterns with risk of cognitive impairment among different age groups.
	<68 years (N=3,007)						≥68 years (N=3,892)
	Crude model			Multivariate-adjusted model			Crude model			Multivariate-adjusted model
	OR (95%CI)	P-value		OR (95%CI)	P-value		OR (95%CI)	P-value		OR (95%CI)	P-value
(A) Late-life physical activity levels
Category of total physical activity levels
Low level	Reference			Reference			Reference			Reference
Moderate level	0.65 (0.41, 1.02)	0.06		0.69 (0.43, 1.09)	0.113611		0.75 (0.53, 1.06)	0.1		0.77 (0.53, 1.12)	0.166546
High level	0.57 (0.40, 0.81)	0.0017		0.60 (0.42, 0.87)	0.00659707		0.62 (0.48, 0.81)	0.00032		0.61 (0.46, 0.81)	0.000632973
	P-trend* =	0.00699392		P-trend* =	0.0171179		P-trend* =	0.000386214		P-trend* =	0.000386902
Domain-specific physical activity engagement
Work-related physical activity	0.68 (0.55, 0.84)	0.0003		0.67 (0.53, 0.84)	0.000498108		0.71 (0.61, 0.84)	4.9e-05		0.73 (0.61, 0.88)	0.000737519
Transport-related physical activity	0.62 (0.47, 0.81)	0.00047		0.66 (0.50, 0.87)	0.00327013		0.70 (0.56, 0.87)	0.0014		0.73 (0.58, 0.93)	0.0101189
Recreation-related physical activity	0.57 (0.46, 0.70)	8.4e-08		0.61 (0.49, 0.75)	5.49473e-06		0.67 (0.56, 0.82)	4.6e-05		0.75 (0.61, 0.91)	0.00423047
Intensity-specific physical activity engagement
Moderate-intensity physical activity	0.62 (0.50, 0.77)	1e-05		0.64 (0.51, 0.80)	9.75168e-05		0.66 (0.56, 0.78)	1.4e-06		0.69 (0.58, 0.84)	0.000110133
Vigorous-intensity physical activity	0.77 (0.58, 1.01)	0.06		0.75 (0.55, 1.02)	0.0649374		0.87 (0.66, 1.13)	0.28		0.87 (0.66, 1.16)	0.356217
(B) Midlife-to-late-life activity patterns
Changes in physical activity levels from midlife to late life
Decreasing activity levels	Reference			Reference			Reference			Reference
Maintaining activity levels	0.59 (0.44, 0.81)	0.00095		0.63 (0.46, 0.87)	0.00463379		0.73 (0.53, 1.00)	0.0499398		0.91 (0.65, 1.27)	0.581935
Increasing activity levels	0.68 (0.50, 0.93)	0.015		0.67 (0.48, 0.93)	0.0158082		1.13 (0.87, 1.46)	0.36		1.03 (0.78, 1.36)	0.833385
Crude models only adjusted for age and sex, while multivariate-adjusted models additionally adjusted for education attainment, major occupation before or after retirement, body mass index, waist to hip ratio, dietary habits, smoking status, drinking status, sedentary time, functional limitations, and disease histories of hypertension and diabetes. For analyses of domain-specific physical activity…

## Sheet: S3
Supplementary Table 3. Associations of late-life physical activity levels and midlife-to-late-life activity patterns with risk of cognitive impairment among males and females.
	Males (N=3,051)						Females (N=3,848)
	Crude model			Multivariate-adjusted model			Crude model			Multivariate-adjusted model
	OR (95%CI)	P-value		OR (95%CI)	P-value		OR (95%CI)	P-value		OR (95%CI)	P-value
(A) Late-life physical activity levels
Category of total physical activity levels
Low level	Reference			Reference			Reference			Reference
Moderate level	0.65 (0.44, 0.95)	0.027		0.67 (0.45, 1.01)	0.0559827		0.76 (0.52, 1.13)	0.18		0.78 (0.51, 1.18)	0.240478
High level	0.52 (0.39, 0.70)	1.7e-05		0.54 (0.39, 0.74)	0.000107085		0.66 (0.49, 0.88)	0.0049		0.66 (0.48, 0.90)	0.0091849
	P-trend* =	5.30951e-05		P-trend* =	0.000186987		P-trend* =	0.00649753		P-trend* =	0.00936275
Domain-specific physical activity engagement
Work-related physical activity	0.67 (0.56, 0.81)	2.3e-05		0.69 (0.56, 0.84)	0.000290646		0.71 (0.59, 0.84)	0.00013		0.69 (0.57, 0.84)	0.000221409
Transport-related physical activity	0.66 (0.51, 0.86)	0.0023		0.71 (0.54, 0.95)	0.0198512		0.66 (0.53, 0.83)	0.00026		0.67 (0.53, 0.85)	0.000880261
Recreation-related physical activity	0.54 (0.43, 0.69)	5.2e-07		0.57 (0.45, 0.73)	1.17687e-05		0.67 (0.57, 0.80)	5.9e-06		0.74 (0.62, 0.89)	0.00145995
Intensity-specific physical activity engagement
Moderate-intensity physical activity	0.66 (0.55, 0.79)	8e-06		0.71 (0.58, 0.86)	0.000605077		0.61 (0.51, 0.74)	2.6e-07		0.60 (0.49, 0.74)	1.18063e-06
Vigorous-intensity physical activity	0.78 (0.59, 1.02)	0.07		0.79 (0.59, 1.07)	0.127695		0.85 (0.65, 1.12)	0.25		0.85 (0.64, 1.14)	0.28217
(B) Midlife-to-late-life activity patterns
Changes in physical activity levels from midlife to late life
Decreasing activity levels	Reference			Reference			Reference			Reference
Maintaining activity levels	0.72 (0.51, 1.02)	0.06		0.86 (0.60, 1.24)	0.418629		0.63 (0.47, 0.83)	0.0013		0.69 (0.51, 0.92)	0.0130682
Increasing activity levels	0.98 (0.71, 1.35)	0.9		1.01 (0.72, 1.40)	0.963766		0.86 (0.67, 1.11)	0.24		0.77 (0.59, 1.01)	0.0548201
Crude models only adjusted for age, while multivariate-adjusted models additionally adjusted for education attainment, major occupation before or after retirement, body mass index, waist to hip ratio, dietary habits, smoking status, drinking status, sedentary time, functional limitations, and disease histories of hypertension and diabetes. For analyses of domain-specific physical activity, intens…

## Sheet: S4
Supplementary Table 4. Associations of midlife-to-late-life activity patterns with risk of cognitive impairment among different groups of overall physical activity levels.
	Low level of physical activity (N=429)						Moderate level of physical activity (N=526)						High level of physical activity (N=5,944)
	Crude model			Multivariate-adjusted model			Crude model			Multivariate-adjusted model			Crude model			Multivariate-adjusted model
	OR (95%CI)	P-value		OR (95%CI)	P-value		OR (95%CI)	P-value		OR (95%CI)	P-value		OR (95%CI)	P-value		OR (95%CI)	P-value
Changes in physical activity levels from midlife to late life
Decreasing activity levels	Reference			Reference			Reference			Reference			Reference			Reference
Maintaining activity levels	0.99 (0.41, 2.42)	0.98		1.76 (0.61, 5.06)	0.292594		0.27 (0.08, 0.93)	0.038		0.28 (0.08, 0.98)	0.04604		0.68 (0.54, 0.86)	0.0011		0.74 (0.58, 0.95)	0.0159516
Increasing activity levels	1.27 (0.69, 2.35)	0.44		1.04 (0.52, 2.09)	0.904429		0.79 (0.37, 1.67)	0.53		0.70 (0.31, 1.55)	0.378143		0.86 (0.69, 1.07)	0.19		0.81 (0.64, 1.02)	0.0731726
Crude models only adjusted for age and sex, while multivariate-adjusted models additionally adjusted for education attainment, major occupation before or after retirement, body mass index, waist to hip ratio, dietary habits, smoking status, drinking status, sedentary time, functional limitations, disease histories of hypertension and diabetes, and overall physical activity levels.

## Sheet: S5
Supplementary Table 5. Associations of late-life physical activity levels and midlife-to-late-life activity patterns with risk of cognitive impairment among APOE ε4 carriers and non-carriers.
	Crude model					P-interaction*		Multivariate-adjusted model					P-interaction*
	APOE ε4 non-carrier (N=5,472)			APOE ε4 carrier (N=1,103)				APOE ε4 non-carrier (N=5,472)			APOE ε4 carrier (N=1,103)
	OR (95%CI)	P-value		OR (95%CI)	P-value			OR (95%CI)	P-value		OR (95%CI)	P-value
(A) Late-life physical activity levels
Category of total physical activity levels
Low level	Reference			Reference		0.42317		Reference			Reference		0.287479
Moderate level	0.66 (0.49, 0.91)	0.01		0.94 (0.48, 1.85)	0.87			0.66 (0.48, 0.92)	0.0142573		1.00 (0.49, 2.04)	0.998961
High level	0.59 (0.47, 0.74)	7e-06		0.62 (0.36, 1.06)	0.08			0.59 (0.46, 0.75)	2.68135e-05		0.59 (0.33, 1.04)	0.0656179
	P-trend* =	7.43126e-05		P-trend* =	0.0130565			P-trend* =	0.000229739		P-trend* =	0.00568255
Domain-specific physical activity engagement
Work-related physical activity	0.67 (0.58, 0.78)	6.9e-08		0.84 (0.61, 1.15)	0.28	0.284809		0.66 (0.57, 0.77)	2.95963e-07		0.89 (0.63, 1.27)	0.529621	0.320579
Transport-related physical activity	0.69 (0.57, 0.83)	0.00012		0.59 (0.39, 0.90)	0.014	0.556232		0.71 (0.58, 0.87)	0.000848198		0.66 (0.42, 1.03)	0.0671565	0.741798
Recreation-related physical activity	0.58 (0.49, 0.68)	1.3e-11		0.82 (0.60, 1.12)	0.21	0.0541118		0.61 (0.52, 0.72)	8.4542e-09		0.98 (0.70, 1.37)	0.906628	0.0448416
Intensity-specific physical activity engagement
Moderate-intensity physical activity	0.61 (0.53, 0.71)	1.1e-10		0.77 (0.55, 1.07)	0.12	0.317276		0.62 (0.53, 0.73)	5.51166e-09		0.87 (0.60, 1.25)	0.45404	0.303143
Vigorous-intensity physical activity	0.85 (0.69, 1.06)	0.14		0.79 (0.50, 1.25)	0.31	0.837032		0.84 (0.66, 1.06)	0.136133		0.81 (0.49, 1.33)	0.406851	0.640444
(B) Midlife-to-late-life activity patterns
Changes in physical activity levels from midlife to late life
Decreasing activity levels	Reference			Reference		0.913073		Reference			Reference		0.925144
Maintaining activity levels	0.68 (0.53, 0.87)	0.0021		0.59 (0.32, 1.08)	0.09			0.77 (0.59, 0.99)	0.0447654		0.72 (0.38, 1.36)	0.310562
Increasing activity levels	0.90 (0.72, 1.12)	0.33		0.93 (0.57, 1.52)	0.78			0.83 (0.65, 1.05)	0.112958		0.95 (0.57, 1.59)	0.846957
Crude models only adjusted for age and sex, while multivariate-adjusted models additionally adjusted for education attainment, major occupation before or after retirement, body mass index, waist to hip ratio, dietary habits, smoking status, drinking status, sedentary time, functional limitations, and disease histories of hypertension and diabetes. For analyses of domain-specific physical activity…

## Sheet: S6
Supplementary Table 6. Combined associations of physical activity traits (late-life physical activity and midlife-to-late-life activity patterns) and APOE ε4 genotype with risk of cognitive impairment.
		Crude model			Multivariate-adjusted model
		OR (95%CI)	P-value		OR (95%CI)	P-value
(A) Late-life physical activity levels
Category of total physical activity levels
APOE ε4 non-carrier	High level	Reference			Reference
	Moderate level	1.13 (0.89, 1.42)	0.31		1.12 (0.88, 1.43)	0.34
	Low level	1.69 (1.34, 2.13)	7.9e-06		1.66 (1.30, 2.12)	5.3e-05
APOE ε4 carrier	High level	1.17 (1.00, 1.37)	0.044		1.14 (0.97, 1.34)	0.1
	Moderate level	1.84 (1.20, 2.81)	0.005		1.96 (1.25, 3.05)	0.0031
	Low level	1.91 (1.13, 3.22)	0.016		1.87 (1.08, 3.23)	0.026
Domain-specific physical activity engagement
APOE ε4 non-carrier	Work-related physical activity	Reference			Reference
	No work-related physical activity	1.48 (1.28, 1.71)	9.9e-08		1.47 (1.26, 1.72)	1.2e-06
APOE ε4 carrier	Work-related physical activity	1.26 (1.07, 1.48)	0.0061		1.23 (1.04, 1.46)	0.016
	No work-related physical activity	1.54 (1.17, 2.05)	0.0025		1.51 (1.12, 2.04)	0.0063
APOE ε4 non-carrier	Transport-related physical activity	Reference			Reference
	No transport-related physical activity	1.46 (1.20, 1.77)	0.00012		1.40 (1.14, 1.71)	0.0012
APOE ε4 carrier	Transport-related physical activity	1.19 (1.02, 1.38)	0.026		1.17 (1.00, 1.37)	0.046
	No transport-related physical activity	1.99 (1.33, 2.98)	0.00084		1.78 (1.16, 2.72)	0.0079
APOE ε4 non-carrier	Recreation-related physical activity	Reference			Reference
	No recreation-related physical activity	1.74 (1.48, 2.04)	1.4e-11		1.61 (1.36, 1.91)	2.3e-08
APOE ε4 carrier	Recreation-related physical activity	1.60 (1.17, 2.18)	0.0029		1.60 (1.16, 2.19)	0.0038
	No recreation-related physical activity	1.96 (1.60, 2.42)	1.7e-10		1.78 (1.43, 2.20)	1.9e-07
Intensity-specific physical activity engagement
APOE ε4 non-carrier	Moderate-intensity physical activity	Reference			Reference
	No moderate-intensity physical activity	1.61 (1.39, 1.87)	1.7e-10		1.57 (1.34, 1.83)	2.5e-08
APOE ε4 carrier	Moderate-intensity physical activity	1.26 (1.07, 1.48)	0.0048		1.24 (1.05, 1.46)	0.011
	No moderate-intensity physical activity	1.70 (1.25, 2.30)	0.00061		1.60 (1.16, 2.20)	0.0041
APOE ε4 non-carrier	Vigorous-intensity physical activity	Reference			Reference
	No vigorous-intensity physical activity	1.18 (0.95, 1.46)	0.13		1.16 (0.92, 1.46)	0.2
APOE ε4 carrier	Vigorous-intensity physical activity	1.15 (0.71, 1.86)	0.58		1.06 (0.65, 1.73)	0.82
	No vigorous-intensity physical activity	1.43 (1.12, 1.82)	0.0047		1.39 (1.07, 1.81)	0.014
(B) Midlife-to-late-life activity patterns
Changes in physical activity levels from midlife to late life
APOE ε4 non-carrier	Maintaining activity levels	Reference			Reference
	Increasing activity levels	1.32 (0.96, 1.82)	0.09		1.08 (0.77, 1.50)	0.67
	Decreasing activity levels	1.48 (1.15, 1.89)	0.0021		1.28 (0.99, 1.66)	0.06
APOE ε4 carrier	Maintaining activity levels	1.05 (0.56, 1.99)	0.88		1.04 (0.54, 1.99)	0.91
	Increasing activity levels	1.64 (0.97, 2.78)	0.07		1.30 (0.75, 2.24)	0.35
	Decreasing activity levels	1.77 (1.34, 2.33)	5e-05		1.52 (1.14, 2.02)	0.0043
Crude models only adjusted for age and sex, while multivariate-adjusted models additionally adjusted for education attainment, major occupation before or after retirement, body mass index, waist to hip ratio, dietary habits, smoking status, drinking status, sedentary time, functional limitations, and disease histories of hypertension and diabetes. For analyses of domain-specific physical activity…

## Sheet: S7
Supplementary Table 7. Sensitivity analysis for associations of late-life physical activity levels and midlife-to-late-life activity patterns with cognitive function using continuous MMSE score as the outcome.
	Crude model			Multivariate-adjusted model
	Beta (95%CI)	P-value		Beta (95%CI)	P-value
(A) Late-life physical activity levels
Category of total physical activity levels
Low level	Reference			Reference
Moderate level	1.13 ( 0.48, 1.79)	0.000745953		0.63 ( 0.05, 1.20)	0.0318443
High level	1.69 ( 1.19, 2.20)	6.82889e-11		1.19 ( 0.75, 1.64)	1.31528e-07
	P-trend* =	4.26333e-10		P-trend* =	2.2905e-08
Domain-specific physical activity engagement
Work-related physical activity	0.87 ( 0.57, 1.17)	1.43706e-08		0.73 ( 0.46, 1.00)	1.15497e-07
Transport-related physical activity	1.44 ( 1.03, 1.85)	7.2532e-12		0.86 ( 0.50, 1.21)	2.61276e-06
Recreation-related physical activity	1.72 ( 1.43, 2.02)	9.7657e-31		0.82 ( 0.57, 1.08)	4.00851e-10
Intensity-specific physical activity engagement
Moderate-intensity physical activity	1.23 ( 0.92, 1.54)	7.03625e-15		0.89 ( 0.62, 1.17)	2.12302e-10
Vigorous-intensity physical activity	0.12 (-0.29, 0.54)	0.563897		0.21 (-0.16, 0.58)	0.270742
(B) Midlife-to-late-life activity patterns
Changes in physical activity levels from midlife to late life
Decreasing activity levels	Reference			Reference
Maintaining activity levels	1.26 ( 0.80, 1.72)	6.99153e-08		0.27 (-0.13, 0.67)	0.182814
Increasing activity levels	0.42 (-0.03, 0.86)	0.0655089		0.38 ( 0.00, 0.77)	0.0512332
Crude models only adjusted for age and sex, while multivariate-adjusted models additionally adjusted for education attainment, major occupation before or after retirement, body mass index, waist to hip ratio, dietary habits, smoking status, drinking status, sedentary time, functional limitations, and disease histories of hypertension and diabetes. For analyses of domain-specific physical activity…

## Sheet: S8
Supplementary Table 8. Sensitivity analysis for associations of late-life physical activity levels and midlife-to-late-life activity patterns with risk of cognitive impairment among APOE ε4 carriers and non-carriers using continuous MMSE score as the outcome.
	Crude model					P-interaction*		Multivariate-adjusted model					P-interaction*
	APOE ε4 non-carrier (N=5,472)			APOE ε4 carrier (N=1,103)				APOE ε4 non-carrier (N=5,472)			APOE ε4 carrier (N=1,103)
	Beta (95%CI)	P-value		Beta (95%CI)	P-value			Beta (95%CI)	P-value		Beta (95%CI)	P-value
(A) Late-life physical activity levels
Category of total physical activity levels
Low level	Reference			Reference		0.542214		Reference			Reference		0.177854
Moderate level	1.08 ( 0.35, 1.82)	0.0038		1.26 (-0.44, 2.96)	0.15			0.61 (-0.03, 1.24)	0.0613723		0.98 (-0.51, 2.47)	0.195994
High level	1.60 ( 1.04, 2.16)	2.3e-08		2.20 ( 0.83, 3.58)	0.0017			1.09 ( 0.60, 1.58)	1.355e-05		2.09 ( 0.89, 3.29)	0.000641175
	P-trend* =	1.09501e-07		P-trend* =	0.00109183			P-trend* =	7.19128e-06		P-trend* =	0.000112183
Domain-specific physical activity engagement
Work-related physical activity	0.94 ( 0.60, 1.27)	4.4e-08		0.38 (-0.38, 1.15)	0.32	0.262095		0.80 ( 0.50, 1.10)	1.66302e-07		0.52 (-0.17, 1.22)	0.139736	0.639814
Transport-related physical activity	1.19 ( 0.73, 1.64)	4.3e-07		2.54 ( 1.47, 3.61)	3.9e-06	0.0220242		0.73 ( 0.33, 1.13)	0.000309544		1.37 ( 0.42, 2.32)	0.00480214	0.206181
Recreation-related physical activity	1.81 ( 1.49, 2.14)	1.9e-27		1.45 ( 0.73, 2.18)	9.2e-05	0.405518		0.91 ( 0.62, 1.20)	7.54525e-10		0.38 (-0.27, 1.03)	0.251232	0.310058
Intensity-specific physical activity engagement
Moderate-intensity physical activity	1.27 ( 0.93, 1.61)	5.2e-13		0.93 ( 0.12, 1.74)	0.025	0.571489		0.94 ( 0.63, 1.25)	1.93405e-09		0.73 ( 0.00, 1.46)	0.0510489	0.881786
Vigorous-intensity physical activity	0.08 (-0.39, 0.54)	0.75		0.21 (-0.83, 1.25)	0.69	0.813282		0.06 (-0.35, 0.47)	0.772211		0.57 (-0.37, 1.51)	0.233591	0.245219
(B) Midlife-to-late-life activity patterns
Changes in physical activity levels from midlife to late life
Decreasing activity levels	Reference			Reference		0.862212		Reference			Reference		0.962409
Maintaining activity levels	1.29 ( 0.79, 1.80)	6.2e-07		1.44 ( 0.15, 2.72)	0.029			0.31 (-0.13, 0.75)	0.16903		0.23 (-0.90, 1.36)	0.689275
Increasing activity levels	0.51 ( 0.01, 1.00)	0.045		0.18 (-0.99, 1.36)	0.76			0.45 ( 0.03, 0.88)	0.0379802		0.17 (-0.85, 1.19)	0.749109
Crude models only adjusted for age and sex, while multivariate-adjusted models additionally adjusted for education attainment, major occupation before or after retirement, body mass index, waist to hip ratio, dietary habits, smoking status, drinking status, sedentary time, functional limitations, and disease histories of hypertension and diabetes. For analyses of domain-specific physical activity…

## Sheet: S9
Supplementary Table 9. Sensitivity analysis for combined associations of physical activity traits (late-life physical activity and midlife-to-late-life activity patterns) and APOE ε4 genotype with risk of cognitive impairment using continuous MMSE score as the outcome.
		Crude model			Multivariate-adjusted model
		Beta (95%CI)	P-value		Beta (95%CI)	P-value
(A) Late-life physical activity levels
Category of total physical activity levels
APOE ε4 non-carrier	High level	Reference			Reference
	Moderate level	-0.51 (-1.03, 0.02)	0.06		-0.47 (-0.92, -0.02)	0.0393517
	Low level	-1.59 (-2.15, -1.03)	3.1e-08		-1.06 (-1.55, -0.57)	2.42213e-05
APOE ε4 carrier	High level	-0.12 (-0.48, 0.24)	0.52		-0.06 (-0.37, 0.25)	0.71373
	Moderate level	-1.08 (-2.12, -0.04)	0.042		-1.17 (-2.06, -0.28)	0.0103629
	Low level	-2.36 (-3.67, -1.04)	0.00044		-2.07 (-3.20, -0.94)	0.000336953
Domain-specific physical activity engagement
APOE ε4 non-carrier	Work-related physical activity	Reference			Reference
	No work-related physical activity	-0.92 (-1.26, -0.59)	7.4e-08		-0.77 (-1.07, -0.47)	5.3908e-07
APOE ε4 carrier	Work-related physical activity	-0.28 (-0.66, 0.09)	0.14		-0.19 (-0.52, 0.13)	0.243294
	No work-related physical activity	-0.75 (-1.42, -0.08)	0.029		-0.79 (-1.37, -0.22)	0.007167
APOE ε4 non-carrier	Transport-related physical activity	Reference			Reference
	No transport-related physical activity	-1.18 (-1.64, -0.72)	4.7e-07		-0.72 (-1.12, -0.32)	0.000391339
APOE ε4 carrier	Transport-related physical activity	-0.07 (-0.42, 0.28)	0.7		-0.11 (-0.41, 0.19)	0.479885
	No transport-related physical activity	-2.60 (-3.61, -1.58)	5.5e-07		-1.47 (-2.35, -0.59)	0.00105705
APOE ε4 non-carrier	Recreation-related physical activity	Reference			Reference
	No recreation-related physical activity	-1.81 (-2.14, -1.48)	3.2e-27		-0.88 (-1.17, -0.60)	1.99997e-09
APOE ε4 carrier	Recreation-related physical activity	-0.47 (-1.15, 0.20)	0.17		-0.44 (-1.02, 0.14)	0.136233
	No recreation-related physical activity	-1.96 (-2.41, -1.50)	2.6e-17		-0.98 (-1.38, -0.59)	1.16301e-06
Intensity-specific physical activity engagement
APOE ε4 non-carrier	Moderate-intensity physical activity	Reference			Reference
	No moderate-intensity physical activity	-1.26 (-1.60, -0.91)	9.9e-13		-0.90 (-1.21, -0.60)	7.39977e-09
APOE ε4 carrier	Moderate-intensity physical activity	-0.25 (-0.62, 0.12)	0.18		-0.18 (-0.50, 0.13)	0.254096
	No moderate-intensity physical activity	-1.26 (-1.99, -0.54)	0.00064		-1.03 (-1.66, -0.41)	0.00124849
APOE ε4 non-carrier	Vigorous-intensity physical activity	Reference			Reference
	No vigorous-intensity physical activity	-0.08 (-0.54, 0.38)	0.74		-0.04 (-0.46, 0.37)	0.836808
APOE ε4 carrier	Vigorous-intensity physical activity	-0.07 (-1.12, 0.99)	0.9		0.34 (-0.55, 1.24)	0.452505
	No vigorous-intensity physical activity	-0.28 (-0.82, 0.26)	0.31		-0.26 (-0.74, 0.22)	0.289322
(B) Midlife-to-late-life activity patterns
Changes in physical activity levels from midlife to late life
APOE ε4 non-carrier	Maintaining activity levels	Reference			Reference
	Increasing activity levels	-0.78 (-1.46, -0.10)	0.024		0.14 (-0.44, 0.73)	0.634714
	Decreasing activity levels	-1.29 (-1.80, -0.78)	7.7e-07		-0.29 (-0.73, 0.15)	0.198869
APOE ε4 carrier	Maintaining activity levels	0.01 (-1.30, 1.32)	0.99		-0.08 (-1.20, 1.03)	0.88289
	Increasing activity levels	-1.23 (-2.44, -0.03)	0.045		-0.14 (-1.17, 0.89)	0.791963
	Decreasing activity levels	-1.43 (-2.02, -0.85)	1.7e-06		-0.43 (-0.94, 0.07)	0.0934201
Crude models only adjusted for age and sex, while multivariate-adjusted models additionally adjusted for education attainment, major occupation before or after retirement, body mass index, waist to hip ratio, dietary habits, smoking status, drinking status, sedentary time, functional limitations, and disease histories of hypertension and diabetes. For analyses of domain-specific physical activity…

## Sheet: S10
Supplementary Table 10. Sensitivity analysis for associations of late-life physical activity levels and midlife-to-late-life activity patterns with risk of cognitive impairment after excluding participants with functional limitations.
	Crude model			Multivariate-adjusted model
	OR (95%CI)	P-value		OR (95%CI)	P-value
(A) Late-life physical activity levels
Category of total physical activity levels
Low level	Reference			Reference
Moderate level	0.75 (0.56, 1.00)	0.048		0.75 (0.55, 1.01)	0.06
High level	0.63 (0.50, 0.79)	4.7e-05		0.62 (0.49, 0.78)	4.3e-05
	P-trend* =	7.88349e-05		P-trend* =	4.8384e-05
Domain-specific physical activity engagement
Work-related physical activity	0.72 (0.63, 0.83)	1.8e-06		0.71 (0.62, 0.82)	3.6e-06
Transport-related physical activity	0.68 (0.57, 0.81)	2e-05		0.69 (0.58, 0.83)	0.00011
Recreation-related physical activity	0.64 (0.56, 0.74)	8.3e-10		0.68 (0.59, 0.79)	3.2e-07
Intensity-specific physical activity engagement
Moderate-intensity physical activity	0.66 (0.57, 0.75)	1.8e-09		0.66 (0.57, 0.76)	2.1e-08
Vigorous-intensity physical activity	0.84 (0.69, 1.02)	0.07		0.84 (0.68, 1.03)	0.09
(B) Midlife-to-late-life activity patterns
Changes in physical activity levels from midlife to late life
Decreasing activity levels	Reference			Reference
Maintaining activity levels	0.67 (0.54, 0.85)	0.00064		0.76 (0.61, 0.97)	0.025
Increasing activity levels	0.89 (0.73, 1.09)	0.27		0.84 (0.68, 1.04)	0.11
Crude models only adjusted for age and sex, while multivariate-adjusted models additionally adjusted for education attainment, major occupation before or after retirement, body mass index, waist to hip ratio, dietary habits, smoking status, drinking status, sedentary time, and disease histories of hypertension and diabetes. For analyses of domain-specific physical activity, intensity-specific phy…

[truncated: 7 more sheets: S11, S12, S13, S14, S15, S16, S17]
